# Supplementary material for: Diagnostic value of T2 relaxation time for hepatic iron grading in rat model of fatty and fibrotic liver
Source: PLoS One. 2022 Dec 5;17(12):e0278574. doi: 10.1371/journal.pone.0278574 (PMC9721484; doi:10.1371/journal.pone.0278574)
Supplement: S1 File — (ZIP) [file pone.0278574.s001.zip]

Archive with 52 entries (47 files):
- Supporting informaion/
- Supporting informaion/Figure 1A in File S1.jpg
- Supporting informaion/.DS_Store
- __MACOSX/Supporting informaion/._.DS_Store
- Supporting informaion/Fig 7.pzfx
- Supporting informaion/S1 Table.xls
- __MACOSX/Supporting informaion/._S1 Table.xls
- Supporting informaion/Figure 1B in File S1.jpg
- Supporting informaion/1.pzfx
- Supporting informaion/Fig 6.pzfx
- Supporting informaion/2.pzfx
- Supporting informaion/Figure 6 in File S1.tif
- __MACOSX/Supporting informaion/._Figure 6 in File S1.tif
- Supporting informaion/Fig 5.pzfx
- Supporting informaion/Figure 2B in File S1.tif
- Supporting informaion/statistics outcome.spv
- __MACOSX/Supporting informaion/._statistics outcome.spv
- Supporting informaion/Figure 2D in Flie S1.tif
- Supporting informaion/Figure 3A in Flie S1.tif
- Supporting informaion/Figure 2C in File S1.tif
- Supporting informaion/Fig 4.pzfx
- Supporting informaion/Figure 7 in File S1.tif
- __MACOSX/Supporting informaion/._Figure 7 in File S1.tif
- Supporting informaion/3.pzfx
- Supporting informaion/Figure 5 in File S1.tif
- Supporting informaion/Figure 3C in File S1.tif
- Supporting informaion/Statistics.sav
- __MACOSX/Supporting informaion/._Statistics.sav
- Supporting informaion/Laboratory Protocols .docx
- __MACOSX/Supporting informaion/._Laboratory Protocols .docx
- Supporting informaion/Figure 2A in File S1.tif
- Supporting informaion/Figure 3D in File S1.tif
- Supporting informaion/Figure 3B in Flie S1.tif
- Supporting informaion/4.pzfx
- Supporting informaion/Figure 4 in File S1.tif
- __MACOSX/Supporting informaion/._Figure 4 in File S1.tif
- Supporting informaion/raw image/
- Supporting informaion/raw image/figure 2A-C/
- Supporting informaion/raw image/.DS_Store
- __MACOSX/Supporting informaion/raw image/._.DS_Store
- Supporting informaion/raw image/figure 3A-D/
- Supporting informaion/raw image/figure 1A-B/
- Supporting informaion/raw image/figure 2A-C/figure 2D.tif
- Supporting informaion/raw image/figure 2A-C/figure 2C.tif
- Supporting informaion/raw image/figure 2A-C/figure 2B.tif
- Supporting informaion/raw image/figure 2A-C/figure 2A.tif
- Supporting informaion/raw image/figure 3A-D/figure 3A.tif
- Supporting informaion/raw image/figure 3A-D/figure 3B.tif
- Supporting informaion/raw image/figure 3A-D/figure 3C.tif
- Supporting informaion/raw image/figure 3A-D/figure 3D.tif
- Supporting informaion/raw image/figure 1A-B/figure 1A.jpg
- Supporting informaion/raw image/figure 1A-B/figure 1B.jpg
