# Supplementary material for: Diagnostic value of T2 relaxation time for hepatic iron grading in rat model of fatty and fibrotic liver
Source: PLoS One. 2022 Dec 5;17(12):e0278574. doi: 10.1371/journal.pone.0278574 (PMC9721484; doi:10.1371/journal.pone.0278574)
Supplement: S1 File — (ZIP) [file pone.0278574.s001.zip › Supporting informaion/S1 Table.xls]

## Sheet: Table 1
T2 relaxation time	Steatosis grade (H&E)	Iron grade (Perl’s iron stain)	Fibrosis stage (Masson’s trichome staining)		Steatosis grade (H&E)	T2 relaxation time		Iron grade (Perl’s iron stain)	T2 relaxation time		Fibrosis stage (Masson’s trichome staining)	T2 relaxation time
58.4	0	0	0		0	58.4		0	58.4		0	58.4
59.1	0	0	0		0	59.1		0	59.1		0	59.1
60.7	0	0	0		0	60.7		0	60.7		0	60.7
61.3	1	0	0		0	59.6		0	61.3		0	61.3
59.6	0	0	0		0	56.6		0	59.6		0	59.6
56.6	0	0	0		1	61.3		0	56.6		0	56.6
57.8	1	0	1		1	57.8		0	57.8		1	57.8
58.1	2	1	1		1	56.1		1	58.1		1	58.1
54.5	3	2	3		1	46.3		1	56.5		1	56.5
56.1	1	2	3		1	57.3		1	51.7		1	51.7
56.5	3	1	1		1	56.8		1	56.9		1	49.3
51.7	3	1	1		1	55.6		1	57.2		1	56.9
55.8	3	2	2		1	33.7		1	57.3		2	55.8
54.1	3	3	4		2	58.1		1	46.4		2	49.7
53.3	2	3	4		2	53.3		1	54.5		2	46.1
49.3	3	2	1		2	57.2		1	52.4		2	57.2
56.9	3	1	1		2	49.4		2	54.5		2	57.3
49.7	3	3	2		2	46.7		2	56.1		2	46.4
46.1	3	3	2		2	46.4		2	55.8		2	54.5
46.3	1	3	3		2	53.4		2	49.3		2	52.4
57.2	2	1	2		2	38.8		2	49.4		3	54.5
57.3	1	1	2		2	32.8		2	46.7		3	56.1
49.4	2	2	3		2	34.4		2	56.8		3	46.3
46.7	2	2	3		2	36.5		2	50.8		3	49.4
56.8	1	2	3		2	52.4		2	55.6		3	46.7
46.4	2	1	2		3	54.5		2	53.4		3	56.8
50.8	3	2	3		3	56.5		2	58.1		3	50.8
55.6	1	2	3		3	51.7		2	53.4		3	55.6
46.4	3	3	4		3	55.8		3	54.1		3	58.1
45.6	3	3	4		3	54.1		3	53.3		3	53.4
54.5	3	1	2		3	49.3		3	49.7		4	54.1
53.4	2	2	4		3	56.9		3	46.1		4	53.3
38.8	2	3	4		3	49.7		3	46.3		4	46.4
33.7	1	4	4		3	46.1		3	46.4		4	45.6
58.1	3	2	3		3	50.8		3	45.6		4	53.4
32.8	2	4	4		3	46.4		3	38.8		4	38.8
34.4	2	3	4		3	45.6		3	34.4		4	33.7
36.5	2	3	4		3	54.5		3	36.5		4	32.8
53.4	3	2	3		3	58.1		4	32.8		4	34.4
52.4	2	1	2		3	53.4		4	33.7		4	36.5

## Sheet: Sheet1
Steatosis grade (H&E)	T2 relaxation time
0	58.4
0	59.1
0	60.7
0	59.6
0	56.6
1	61.3
1	57.8
1	56.1
1	46.3
1	57.3
1	56.8
1	55.6
1	33.7
2	58.1
2	53.3
2	57.2
2	49.4
2	46.7
2	46.4
2	53.4
2	38.8
2	32.8
2	34.4
2	36.5
2	52.4
3	54.5
3	56.5
3	51.7
3	55.8
3	54.1
3	49.3
3	56.9
3	49.7
3	46.1
3	50.8
3	46.4
3	45.6
3	54.5
3	58.1
3	53.4

## Sheet: Sheet2
Iron grade (Perl’s iron stain)	T2 relaxation time
0	58.4
0	59.1
0	60.7
0	61.3
0	59.6
0	56.6
0	57.8
1	58.1
1	56.5
1	51.7
1	56.9
1	57.2
1	57.3
1	46.4
1	54.5
1	52.4
2	54.5
2	56.1
2	55.8
2	49.3
2	49.4
2	46.7
2	56.8
2	50.8
2	55.6
2	53.4
2	58.1
2	53.4
3	54.1
3	53.3
3	49.7
3	46.1
3	46.3
3	46.4
3	45.6
3	38.8
3	34.4
3	36.5
4	32.8
4	33.7

## Sheet: Sheet3
Fibrosis stage (Masson’s trichome staining)	T2 relaxation time
0	58.4
0	59.1
0	60.7
0	61.3
0	59.6
0	56.6
1	57.8
1	58.1
1	56.5
1	51.7
1	49.3
1	56.9
2	55.8
2	49.7
2	46.1
2	57.2
2	57.3
2	46.4
2	54.5
2	52.4
3	54.5
3	56.1
3	46.3
3	49.4
3	46.7
3	56.8
3	50.8
3	55.6
3	58.1
3	53.4
4	54.1
4	53.3
4	46.4
4	45.6
4	53.4
4	38.8
4	33.7
4	32.8
4	34.4
4	36.5
